# Supplementary material for: Effects of Topical Hydrogen Purification on Skin Parameters and Acne Vulgaris in Adult Women
Source: Healthcare (Basel). 2021 Feb 1;9(2):144. doi: 10.3390/healthcare9020144 (PMC7912839; doi:10.3390/healthcare9020144)
Supplement: Supplementary file 1 [file healthcare-09-00144-s001.zip]

Archive with 1 entries (1 files):
- healthcare-1056059-supplementary.xlsx
