# Supplementary material for: Effects of Topical Hydrogen Purification on Skin Parameters and Acne Vulgaris in Adult Women
Source: Healthcare (Basel). 2021 Feb 1;9(2):144. doi: 10.3390/healthcare9020144 (PMC7912839; doi:10.3390/healthcare9020144)
Supplement: Supplementary file 1 [file healthcare-09-00144-s001.zip › healthcare-1056059-supplementary.xlsx]

## Sheet: Data
No.	Group	Age	HVS_Before	HVS_After	PH_MB00	PH_MB07	PH_MB14	PH_PN00	PH_PN07	PH_PN14	PH_DW00	PH_DW01	PH_DW14	OL_MB00	OL_MB07	OL_MB14	OL_PN00	OL_PN07	OL_PN14	OL_DW00	OL_DW07	OL_DW14	MO_MB00	MO_MB07	MO_MB14	MO_PN00	MO_PN07	MO_PN14	MO_DW00	MO_DW07	MO_DW14
1	AV	22	2	1	5.7	5.5	5.5	4.9	5.2	5.4	5.1	5.1	5.1	205	123	133	232	146	148	211	124	129	71.2	58.3	66.7	14.2	37.8	58.6	43.2	60.9	46.7
2	AV	22	2	1	4.8	5.2	5.2	4.9	5.1	5.1	5.1	4.8	5.2	94	92	95	175	105	102	206	175	179	43.3	46.2	46.3	36.2	40.5	40.7	65.1	59.8	64.3
3	AV	21	2	1	5.8	5.8	5.5	5.4	5.9	5.4	5	5	5.1	254	117	119	253	128	115	143	173	165	53.3	71.2	72.4	11.8	18.2	17.3	61.2	65.4	65.4
4	AV	21	2	2	4.9	5.7	5.6	4.8	5.1	5.1	5.2	4.8	5.1	236	187	186	98	78	76	126	121	123	58.6	59.2	59.4	45.8	60.9	60.5	71.3	93.5	102.4
5	AV	20	3	2	5.4	5.4	5.3	5.4	5.7	5.5	5.4	5.3	5.4	213	197	192	218	195	191	223	204	198	43.8	57.3	55.4	39.5	50.6	49.5	65.2	54.6	54.5
6	AV	22	2	1	5.9	5.4	5.4	5.6	5.1	5.6	5.4	5.8	5.5	221	162	161	216	145	136	218	188	186	43.1	37.5	42.7	42.2	42.4	43.2	49.4	52.5	52.5
7	AV	21	3	2	4.7	4.8	5.2	4.7	4.8	4.8	5.1	5	5.4	173	131	130	218	185	175	195	66	70	56.3	76.1	76.2	34.2	53.5	54.2	56.5	54.3	55.8
8	AV	21	2	1	5.2	6.4	5.5	6.2	5.2	5.5	5.2	5.8	5.5	180	152	150	209	82	85	147	128	127	40.4	50.1	51.1	24.6	48.7	48.9	57.1	48.2	48.5
9	AV	21	2	2	4.6	4.9	4.9	4.7	5.1	5.1	4.7	4.8	5.1	216	157	154	133	125	113	171	164	165	54.9	55.9	60.1	41.2	72.2	72.2	51.9	49.2	50.2
10	AV	21	2	1	5.4	5.4	5.4	5.8	5.2	5.1	5.2	5.2	5.3	209	109	98	198	191	176	208	84	86	75.7	72.3	76.8	41.6	46.7	48.9	77.8	78.1	78.1
11	AV	21	2	1	4.5	4.7	5.1	4.6	4.8	4.8	4.6	4.9	5.2	206	157	151	211	161	159	143	69	81	71.3	38.5	58.2	18.4	18.1	19.2	67.7	67.8	70.2
12	AV	21	3	1	4.9	4.9	5.1	4.5	4.7	5	4.7	4.8	4.7	253	90	82	97	53	56	253	60	58	52.7	46.8	48.8	55.5	43.9	48.8	49.9	53.6	56.8
13	AV	21	2	1	5.4	5.5	5.5	4.9	4.9	5.1	4.7	4.9	4.8	173	125	98	188	145	145	182	181	156	115.7	98.2	115.9	89.1	98.5	92.1	110.9	115.2	113.2
14	AV	21	2	1	5.1	4.8	5.2	5.1	5.1	5.2	5.6	5.1	5.1	202	129	128	92	64	67	159	88	89	83.6	74.2	76.8	50.7	67.2	67.4	75.4	76.4	76.9
15	AV	22	3	2	4.8	5.1	5.1	4.9	4.9	5.1	5.4	5.2	5.2	207	157	152	192	105	106	224	157	137	45.2	47.5	51.2	26.7	33.6	42.1	51.3	59.1	59.8
16	AV	21	2	1	5.5	5.5	5.4	5.6	5.2	5.4	5.4	5.5	5.4	202	152	152	232	134	132	149	137	138	52.2	54.2	55.1	16.2	25.6	26.9	52.6	42.8	44.5
17	AV	22	2	2	4.3	4.7	4.7	4.9	5.1	5.3	5.1	5.1	5.2	202	121	119	237	180	182	96	125	115	61.6	58.2	34.5	56.8	61.2	62.4	62.7	68.9	71.2
18	AV	22	2	1	5.5	5.5	5.5	5.3	5.4	5.4	5.4	5.4	5.5	176	152	150	183	124	123	110	115	120	69.7	57.8	65.3	5.8	34.5	45.6	72.9	65.7	67.8
19	AV	22	2	1	4.7	4.8	4.7	5.1	5.1	4.9	4.8	4.8	5.1	225	154	111	162	161	164	195	125	124	22.5	43.2	43.2	19.5	22.3	22.3	49.2	51.2	53.4
20	AV	20	3	2	5.3	5.4	5.4	5.7	5.4	5.3	5.4	5.4	5.4	169	164	161	190	63	62	157	142	121	54.1	48.4	49.2	28.1	29.3	33.1	65.8	47.7	52.1
21	AV	21	3	1	5.3	5.5	5.4	5.3	5.5	5.5	5.3	5.2	5.5	202	166	161	206	171	172	133	103	97	62.8	62.9	63.9	41.2	51.6	55.6	68.2	63.2	71.2
22	AV	21	2	2	5.7	5.7	5.5	5.9	5.3	5.4	6.1	5.1	4.9	243	171	154	192	111	112	206	159	157	54.3	53.2	54.1	31.6	48.9	47.6	62.6	32.1	36.7
23	AV	21	2	1	5.8	5.3	5.3	5.7	5.5	5.4	5.7	5.6	5.6	182	162	151	223	195	165	253	176	172	49.3	110.4	111.2	24.1	106.8	105.8	43.3	86.1	89.1
24	AV	20	3	2	5.1	5.3	5.3	4.7	5.1	5.1	4.9	5.3	5.5	221	157	157	254	119	117	201	197	191	42.1	48.1	48.1	32.5	34.2	41.3	71.5	54.7	56.8
25	AV	21	2	2	5.2	5.2	5.4	5.1	4.9	5.1	5.4	5.5	5.5	209	90	91	178	168	154	199	191	167	43.2	44.6	48.8	8.2	16.7	15.8	51.1	48.6	56.7
26	AV	21	2	2	5.2	5.1	5.5	5.4	5.5	5.3	5.5	5.4	5.3	171	154	151	175	108	121	97	91	105	32.6	38.9	45.1	60.5	56.6	56.9	63.8	64.6	64.7
27	AV	21	2	2	4.5	4.5	4.6	5.1	5.2	5.5	4.8	4.9	5.3	205	136	134	211	208	195	152	148	112	65.8	65.8	64.8	37.2	48.6	47.8	63.2	63.8	64.1
28	AV	21	2	2	5.9	5.3	5.5	6.1	5.5	5.5	6.3	5.4	5.4	256	136	138	220	211	207	207	154	155	58.4	74.2	74.1	50.2	37.8	41.5	85.4	53.1	54.1
29	AV	22	2	1	5.2	5.2	5.3	5.9	5.7	5.8	5.3	5.4	5.4	251	201	201	216	205	215	219	198	192	66.3	58.2	29.1	33.2	38.9	65.4	63.2	65.1	64.1
30	AV	22	2	2	5.5	5.5	5.4	5.6	5.6	5.6	5.7	5.4	5.5	220	197	197	204	124	128	213	169	161	47.2	38.8	46.7	45.3	48.9	46.7	70.6	56.8	58.9
31	CS	21			5.1	5.2	5.1	5.1	5.1	5.2	5.1	5.1	5.1	34	39	40	22	31	28	28	28	28	53.5	56.9	55.9	63.5	65.3	61.3	65.2	63.2	64.3
32	CS	22			4.6	5.2	5.2	4.7	5.2	5.1	4.7	5.1	5.1	84	32	37	95	87	89	57	41	45	67.5	79.5	74.3	71.5	63.4	66.7	76.8	84.4	81.2
33	CS	22			5.4	4.4	5.1	5.6	4.9	5.1	5.3	4.7	4.9	109	214	123	80	234	115	54	159	66	55.9	44.7	48.9	39.6	39.6	41.2	50.6	51.3	55.8
34	CS	21			5.9	4.6	4.9	5.9	5	5.1	5.7	5.1	5.2	58	110	87	121	97	97	103	169	109	42.9	81.4	80.9	65.7	58.2	60.6	55.7	54.8	61.2
35	CS	21			5.2	5.5	5.3	5.6	5.7	5.3	5.3	5.2	5.3	119	97	101	82	112	90	75	149	80	81.6	62.3	77.8	77.9	69.7	80.1	94.4	74.7	95.6
36	CS	21			5.2	5	5.2	5.1	4.9	5.2	5.5	5.2	5.4	107	97	97	103	107	101	109	102	98	74.5	65.7	71.2	61.5	70.6	77.2	72.8	74.3	73.5
37	CS	21			5.1	5.7	5.3	5.5	5.5	5.4	5.7	5.5	5.5	109	70	77	110	40	78	79	168	112	72.3	54.3	67.6	76.7	59.9	62.9	77.5	51.9	81.2
38	CS	21			5.2	5.2	5.2	5.3	5.4	5.2	5.7	5.3	5.3	95	101	98	114	99	105	107	89	90	64.9	75.6	71.2	37.5	42.3	42.9	67.1	81.2	80.9
39	CS	21			4.9	4.9	5.2	5.1	5.3	5.3	5.4	5.2	5.3	109	89	89	145	103	112	101	112	118	74.5	56.7	71.1	35.4	56.7	50.2	76.5	70.4	74.5
40	CS	22			4.6	5.1	5.1	4.7	4.9	5.5	4.3	4.5	4.7	103	78	101	117	75	101	67	79	72	64.3	65.2	62.1	57.4	57.8	61.1	64.3	69.9	68.7
41	CS	21			5.1	5	5.4	5.2	5.2	5.5	5.1	5.2	5.1	81	88	80	50	87	78	89	92	91	63.2	56.8	98.6	76.8	114.3	105.3	112.2	114.6	119.5
42	CS	21			5.1	5.3	5.3	5	5.5	5.4	5.4	5.2	5.4	85	77	76	47	35	56	72	87	81	64.4	62.1	67.4	67.4	68.2	67.9	72.3	67.3	75.6
43	CS	21			4.8	5.2	5.2	4.9	5.5	5.4	4.7	4.8	4.7	116	98	102	33	27	46	50	54	64	51	55.2	48.8	43.3	67.9	69.8	79.2	71.1	81.2
44	CS	22			5.2	5.4	5.5	5.2	5.2	5.3	5.1	5.3	5.3	51	98	78	32	29	39	30	39	59	53.3	55.6	52.2	23.3	56.4	53.2	57.9	49.9	47.8
45	CS	21			5.2	5.3	5.2	5.2	5.5	5.5	5.1	5.1	5.2	105	112	98	32	56	76	30	39	51	53.3	54.6	52.2	23.4	58.8	61.2	57.9	78.8	71.2
46	CS	21			5.1	5.2	5.1	4.9	5.5	5.1	4.8	4.9	5.1	72	69	71	114	87	84	69	59	79	92.8	96.8	91.2	30.4	55.6	107.3	112.7	108.2	112.8
47	CS	21			5.4	5.4	5.3	5.7	5.9	5.2	5.4	5.2	5.2	110	101	98	59	78	81	88	71	61	66.2	65.8	78.8	62.9	59.3	67.8	58.9	62.1	71.9
48	CS	22			6	5.7	5.2	6	5.8	5.2	6	5.1	5.5	18	67	72	28	27	54	78	81	85	37.9	49.8	58.3	35.9	65.3	40.2	58.2	68.2	45.6
49	CS	21			6.1	5.8	5.6	5.4	5.1	5.3	6	6.1	5.9	112	101	89	76	61	72	96	112	91	68.8	69.2	67.9	68.1	78.2	77.8	67.3	71.2	81.3
50	CS	22			5	5.5	5.5	5.1	5.1	5.3	5.7	5.5	5.3	113	95	91	109	96	115	98	99	97	44.5	42.2	45.9	9.1	56.2	57.1	62.8	55.2	64.5
51	CS	21			5.2	5.2	5.2	5.2	5.5	5.4	5.1	5.2	5.3	109	89	79	65	87	78	153	102	99	71.8	56.7	58.8	18.2	45.6	51.2	70.3	72.9	78.7
52	CS	21			4.7	4.7	4.8	4.6	5.5	5.3	4.6	4.6	4.7	117	76	89	113	115	107	95	87	89	47.4	47.9	51.2	4.1	35.6	35.7	34.2	45.9	49.2
53	CS	21			4.8	5.1	5.3	4.7	5.1	5.4	5.2	5.2	5.2	115	109	107	115	104	98	119	87	89	93.2	95.2	94.1	61.9	54.4	61.2	92.4	68.8	79.2
54	CS	21			6.3	6.1	5.5	6.2	6.1	6.2	5.9	5.1	5.3	114	98	91	90	112	101	76	61	81	52.7	57.9	56.2	53.7	76.5	65.1	57.7	68.9	51.2
55	CS	21			4.9	4.8	5.1	5	4.8	5.1	5.2	4.6	4.8	48	65	69	27	16	37	56	60	69	46.1	73.3	76.4	47.1	55.8	55.9	67.6	69.9	69.2
56	CS	21			4.9	5.1	5.5	5.6	5.6	5.6	5.6	5.2	5.3	35	67	78	11	69	87	31	56	54	81.1	86.5	89.1	79.9	67.2	61.7	87.1	89.1	87.7
57	CS	21			6.3	6.1	5.5	6.2	6.1	6.2	5.9	5.1	5.2	114	98	102	90	98	95	76	56	87	52.7	55.7	59.8	53.1	55.9	65.1	57.7	49.7	51.2
58	CS	21			4.3	4.7	5.3	4.5	4.9	4.9	4.6	4.8	4.9	133	112	98	116	87	81	78	100	104	74.3	111.9	116.8	10.6	114.1	114.9	78.5	117.6	121.2
59	CS	21			5.7	5.8	5.2	5.8	5.5	5.5	5.4	5.1	5.1	95	87	89	118	78	71	53	78	81	33.9	56.9	78.9	5.1	32.4	67.1	39.3	41.2	43.9
60	CS	23			4.4	4.9	5.5	4.8	5.1	5.1	4.5	4.8	5.5	112	98	89	115	105	111	82	76	89	70.5	75.3	78.2	41.4	56.4	56.9	104.8	89.1	110.9

## Sheet: Explanation
	Variable	Explanation
	Group	AV=Women with Acne Vulgaris; CS=Control Sample
	Age	Years
	HVS_Before	Hellgern-Vincent Scale before treatment
	HVS_After	Hellgern-Vincent Scale after treatment
	PH_MB00	pH measurement between the eyebrows (before treatment)
	PH_MB07	pH measurement between the eyebrows (7 days after treatment)
	PH_MB14	pH measurement between the eyebrows (14 days after treatment)
	PH_PN00	pH measurement 1 cm from the nasal lobe (before treatment)
	PH_PN07	pH measurement 1 cm from the nasal lobe (7 days after treatment)
	PH_PN14	pH measurement 1 cm from the nasal lobe (14 days after treatment)
	PH_DW00	pH measurement 1 cm from the lower lip (before treatment)
	PH_DW01	pH measurement 1 cm from the lower lip (7 days after treatment)
	PH_DW14	pH measurement 1 cm from the lower lip (14 days after treatment)
	OL_MB00	Oiliness measurement between the eyebrows (before treatment)
	OL_MB07	Oiliness measurement between the eyebrows (7 days after treatment)
	OL_MB14	Oiliness measurement between the eyebrows (14 days after treatment)
	OL_PN00	Oiliness measurement 1 cm from the nasal lobe (before treatment)
	OL_PN07	Oiliness measurement 1 cm from the nasal lobe (7 days after treatment)
	OL_PN14	Oiliness measurement 1 cm from the nasal lobe (14 days after treatment)
	OL_DW00	Oiliness measurement 1 cm from the lower lip (before treatment)
	OL_DW07	Oiliness measurement 1 cm from the lower lip (7 days after treatment)
	OL_DW14	Oiliness measurement 1 cm from the lower lip (14 days after treatment)
	MO_MB00	Moisture measurement between the eyebrows (before treatment)
	MO_MB07	Moisture measurement between the eyebrows (7 days after treatment)
	MO_MB14	Moisture measurement between the eyebrows (14 days after treatment)
	MO_PN00	Moisture measurement 1 cm from the nasal lobe (before treatment)
	MO_PN07	Moisture measurement 1 cm from the nasal lobe (7 days after treatment)
	MO_PN14	Moisture measurement 1 cm from the nasal lobe (14 days after treatment)
	MO_DW00	Moisture measurement 1 cm from the lower lip (before treatment)
	MO_DW07	Moisture measurement 1 cm from the lower lip (7 days after treatment)
	MO_DW14	Moisture measurement 1 cm from the lower lip (14 days after treatment)
